# Supplementary material for: Compendious survey of protein tandem repeats in inbred mouse strains
Source: BMC Genom Data. 2022 Aug 5;23:62. doi: 10.1186/s12863-022-01079-1 (PMC9354378; doi:10.1186/s12863-022-01079-1)
Supplement: Supplementary file 2 — Additional file 2: Table S1. Whole genome sequencing data from inbred mouse strains analysed in this study. Table S2.PTR alleles identified in the study. TableS3. Proteins with PTR allele with no SNP or Indel alleles. Table S4. Protein domains with PTR alleles. Table S5. PTR present within the neurodevelopmental disorders associated genes. [file 12863_2022_1079_MOESM2_ESM.xlsx]

## Sheet: Table-S1
Table S1: Whole genome sequencing data from inbred mouse strains analysed in this study
#	Strain Name	Coverage(x)	SRA ID
1.	129P2/OlaHsd	35	PRJNA593371
2.	129S1/SvImJ	26	PRJNA593372
3.	129S5SvEvBrd	19	PRJNA593373
4.	A/J	24	PRJNA593374
5.	AKR/J	35	PRJNA593375
6.	BALB/cJ	22	PRJNA593376
7.	B10	21	PRJNA593377
8.	BTBRT+ Itpr3tf/J	19	PRJNA593378
9.	BUB/BnJ	18	PRJNA593379
10.	C3H/HeJ	29	PRJNA593380
11.	C57BL/10J	24	PRJNA593381
12.	C57BR/cdJ	37	PRJNA593382
13.	C57L/J	33	PRJNA593383
14.	C58/J	42	PRJNA593384
15.	CBA/J	24	PRJNA593385
16.	CE/J	35	PRJNA593386
17.	DBA/2J	22	PRJNA593387
18.	DBA/1J	37	PRJNA593388
19.	FVB/NJ	24	PRJNA593389
20.	I/LnJ	32	PRJNA593390
21.	KK/HlJ	37	PRJNA593391
22.	LG/J	21	PRJNA593392
23.	LP/J	19	PRJNA593393
24.	MA/MyJ	28	PRJNA593394
25.	MRL/Mp	85	PRJNA593395
26.	NOD/ShiLtJ	23	PRJNA593396
27.	NON/ShiLtJ	42	PRJNA593397
28.	NU/J	41	PRJNA593398
29.	NZB/BlNJ	27	PRJNA593399
30.	NZO/HlLtJ	22	PRJNA593400
31.	NZW/LacJ	26	PRJNA593401
32.	P/J	40	PRJNA593402
33.	PL/J	34	PRJNA593403
34.	PWK/PhJ	23	PRJNA593404
35.	RF/J	31	PRJNA593405
36.	RHJ/LeJ	36	PRJNA593406
37.	RIIIS/J	40	PRJNA593407
38.	SEA/GnJ	40	PRJNA593408
39.	SJL/J	43	PRJNA593409
40.	SM/J	22	PRJNA593410
41.	ST/bJ	64	PRJNA593411
42.	SWR/J	20	PRJNA593412
43.	C57BL/6J	Ref	PRJNA593413
44.	BPL	62	PRJNA593414
45.	BPN	76	PRJNA593415
46.	MOLF	32	PRJNA593416
47.	CAST	42	PRJNA593417
48.	NOR	100	PRJNA593418
49.	PWD/PhJ	137	PRJNA593419
50.	RBF	168	PRJNA593420
51.	SPRET	52	PRJNA593421
52.	TALLYHO	134	PRJNA593422
53.	WSB	39	PRJNA593423
54.	BALBcARC	20	SRP106744
55.	BALBcByJ	19	SRP106744
56.	C57BL6JBomTac	65	SRP237850
57.	C57BL6JCrl	37	SRR10714513
58.	JF1/Ms	21	DRR000851
59.	C57BL8J	25	SRR8573458
60.	MSMMs	44	DRP004059
61.	PAHARI	51	ERR1545552
62.	129S2SvPas	52	DRP004059
63.	129S4SvJaeJ	30	SRR6306001
64.	C57BL7J	28	SRP185860
65.	C57BL6JJcl	47	PRJDB4605
66.	ALRLtJ	36	SRR5139886
67.	BxD2TyJ	33	ERP112119
68.	C57BL/KaLwRij	30	SRR1963589
69.	NZM2410J	35	ERP112119
70.	NZL/LtJ	38
71.	SBLeJ	32

## Sheet: Table-S2
Table S2: PTR alleles identified in the study
Proteins	PTR-start	PTR-end
1110002E22Rik	260	269
1110002E22Rik	262	268
1700064H15Rik	63	66
1700123L14Rik	311	328
1700123L14Rik	313	328
2200002D01Rik	90	107
2200002D01Rik	90	109
4930415L06Rik	793	803
4931428L18Rik	211	221
6030498E09Rik	37	61
A630073D07Rik	84	92
A630073D07Rik	85	92
AI593442	149	155
AI837181	2	24
AL805980.1	469	481
Aak1	494	503
Abcf1	137	146
Abi3bp	812	825
Abt1	35	44
Acin1	122	142
Acin1	214	234
Acin1	228	248
Acin1	268	288
Acot7	29	38
Acp4	12	24
Adam32	5	11
Adam32	9	15
Adcy8	56	62
Adgrb2	116	123
Aebp1	1095	1105
Aebp1	715	725
Aff3	413	422
Aff3	414	423
Aff3	439	448
Aff3	708	717
Aff3	709	718
Aff3	734	743
Agbl1	1105	1113
Ahnak2	553	559
Ahnak2	555	559
Akap7	26	31
Akap7	99	104
Akna	694	699
Akp3	509	524
Alg13	695	711
Alg13	746	758
Alg9	12	21
Alk	1460	1472
Alms1	13	28
Ammecr1	60	69
Ammecr1	79	96
Ampd1	659	670
Anapc2	7	19
Ank3	2640	2658
Ankhd1	58	71
Ankrd17	27	36
Ankrd17	98	104
Ankrd24	482	487
Ankrd33	156	166
Ankrd33	204	214
Ankrd35	282	291
Anks4b	316	325
Ankzf1	460	465
Ano8	550	559
Ano8	594	603
Antxrl	415	440
Ap3b1	275	284
Ap3b1	277	284
Ap3b1	47	61
Ap3b1	681	695
Apbb1ip	141	151
Apoa4	373	389
Apoa4	374	389
Ar	174	193
Arhgap17	596	613
Arhgap17	674	691
Arid1a	119	126
Arid1b	26	49
Arid1b	78	101
Arid3b	338	353
Arid3b	4	18
Arid3b	4	19
Armcx4	1803	1818
Arnt	483	488
Arnt	488	493
Arnt	503	508
Arsb	23	34
Asph	9	22
B630019K06Rik	212	228
B630019K06Rik	214	228
BC024139	715	721
BC051019	333	340
BC051142	244	255
BC051142	254	265
Bahcc1	24	37
Begain	450	462
Begain	463	475
Begain	469	481
Begain	674	686
Bend4	121	135
Bend4	38	52
Bin2	304	320
Bin2	309	325
Bin2	335	351
Bin2	336	352
Blm	1312	1318
Blm	1315	1321
Blm	220	231
Blm	220	233
Blm	223	234
Blm	223	236
Blm	51	57
Bmp2k	13	30
Bmp2k	458	482
Borcs6	146	153
Bpifb2	7	19
Bptf	2233	2241
Bptf	2233	2242
Bptf	2285	2293
Bptf	2285	2294
Bptf	2348	2356
Bptf	2348	2357
Bptf	24	43
Brd4	1320	1340
Brd4	1321	1341
Brdt	624	639
Brdt	650	672
Btbd3	36	45
C530008M17Rik	271	289
C530008M17Rik	356	374
Cacna1f	811	827
Cactin	30	55
Cactin	30	56
Caly	189	196
Catip	12	25
Catip	350	367
Catip	369	386
Ccdc116	625	644
Ccdc142	687	698
Ccdc155	475	491
Ccdc170	683	690
Ccdc170	689	696
Ccdc180	132	139
Ccdc180	742	749
Ccdc180	759	766
Ccdc85c	5	15
Ccdc96	124	145
Ccer1	296	305
Cckar	186	194
Cckar	257	265
Ccnl1	10	21
Ccnt1	515	523
Ccnt1	515	524
Cdc42ep1	173	181
Cdc42ep1	174	181
Cdca7	203	215
Cdca8	125	139
Cdx2	246	255
Cebpb	77	83
Celf2	32	51
Celf3	282	297
Celf3	309	324
Celf3	358	373
Celf3	387	402
Cep126	429	436
Cers3	343	354
Cers3	379	390
Cfap43	11	28
Cfap65	1688	1706
Chd1l	550	556
Chd4	1577	1593
Chd4	1590	1606
Chd4	1597	1613
Chd9	2146	2156
Cherp	805	813
Cherp	816	824
Chga	96	119
Cic	40	46
Cir1	262	286
Cited4	117	124
Clcn2	5	14
Clec16a	407	412
Clec16a	826	831
Clec16a	828	833
Clec16a	842	847
Clspn	133	139
Cngb1	47	78
Col18a1	92	101
Col18a1	92	99
Col4a3	183	193
Cops9	10	19
Cpeb3	17	29
Cpxm2	52	59
Cracr2b	122	127
Crb2	19	31
Crybg2	685	697
Crybg2	994	1006
Cthrc1	19	24
Ctu2	158	166
Ctu2	183	191
Cul9	2468	2486
Cwc22	700	705
Cwc22	701	706
Cwc22	817	822
Cwc22	818	823
Cwc22	823	828
Cxxc1	157	165
Cyb5rl	5	10
Cyp2u1	487	498
Cyren	137	145
Cyren	138	145
Cyren	164	172
Cyren	165	172
D430041D05Rik	121	126
D430041D05Rik	236	241
D430041D05Rik	920	925
D6Ertd527e	361	377
D6Ertd527e	362	378
Daxx	442	451
Dbndd1	74	78
Ddx25	51	56
Ddx54	627	632
Ddx54	627	634
Dennd4b	34	48
Dennd4b	35	48
Dennd4b	895	909
Dennd4b	896	909
Dennd4b	906	920
Dennd4b	907	920
Dgcr6	46	61
Dhx29	498	508
Dhx33	17	24
Dhx33	29	36
Dhx57	39	50
Diaph2	559	571
Diaph2	559	572
Diaph2	563	575
Diaph2	563	576
Diaph2	588	595
Diaph2	592	599
Disc1	291	297
Disc1	293	298
Disc1	293	299
Disc1	295	300
Dkc1	467	471
Dlec1	1349	1353
Dlx6	80	100
Dmrt2	97	102
Dnah11	17	24
Dnaic1	146	157
Dock4	1845	1858
Dock4	1883	1896
Dspp	918	938
Ecm2	250	259
Ecpas	192	196
Ecpas	196	200
Edc4	246	252
Edc4	251	257
Edc4	610	616
Edc4	670	676
Eef1d	35	44
Efhd2	31	38
Eif1ad	162	169
Elk1	167	172
Ell3	250	261
Enah	422	444
Enah	426	448
Enah	441	463
Enah	72	94
Eno4	18	26
Eno4	193	201
Eno4	194	202
Eno4	195	201
Eno4	196	202
Eno4	20	26
Ep400	2352	2366
Ep400	2435	2449
Ep400	2471	2485
Epb41l1	897	918
Epb41l4b	692	704
Epb41l4b	71	83
Ercc6l	1023	1029
Ermn	171	178
Esf1	268	288
Esf1	268	289
Espn	1315	1320
Esr1	64	72
Esx1	164	173
Esx1	96	105
Esyt1	908	918
Evi2	177	185
Evi2b	177	185
Fam102b	242	248
Fam102b	242	249
Fam102b	273	279
Fam102b	273	280
Fam117b	91	99
Fam171a1	733	744
Fam171a1	853	864
Fam171a1	858	869
Fam186a	16	21
Fam217a	113	130
Fam83g	598	605
Fam8a1	36	42
Fbxo17	83	93
Fbxo38	704	715
Fbxw7	108	120
Fkbp15	1204	1211
Flt3l	189	198
Flt3l	212	221
Flt3l	233	242
Flvcr2	529	538
Flywch1	307	328
Flywch1	353	374
Fmn1	369	379
Fmn1	723	733
Fmn1	851	861
Fmn1	949	959
Fnip2	118	130
Fnip2	91	103
Frem2	22	30
Fry	1963	1973
Fry	1965	1973
Fry	1966	1976
Fry	1968	1976
Fubp1	648	657
Fuca2	6	15
G3bp1	195	204
G430095P16Rik	79	85
Galr3	313	319
Galr3	313	320
Gapdhs	20	32
Gapdhs	20	34
Gata6	321	329
Gigyf1	332	342
Gigyf1	333	343
Glcci1	74	83
Gldc	38	47
Glipr1l2	303	320
Gm10271	2	17
Gm10271	21	28
Gm10563	22	37
Gm17374	2	17
Gm18336	666	671
Gm35339	1118	1126
Gm38655	35	51
Gm38999	121	132
Gm42688	622	633
Gm42715	529	540
Gm45713	212	221
Gm47791	103	118
Gm47955	76	95
Gm47959	129	145
Gm5698	211	220
Gm6268	223	228
Gm8369	129	145
Gpr27	8	16
Gse1	143	162
Gse1	644	653
Gse1	647	656
Gse1	657	666
Gtf2a1	37	51
Gtf2a1	37	52
Gtf2a1	76	90
Gtf2a1	76	91
Hcls1	371	386
Hdgfl1	183	205
Heca	44	54
Hecw2	747	755
Heg1	14	26
Heg1	389	399
Heg1	486	496
Hfe	11	19
Hnrnpd	10	18
Hnrnpd	31	50
Homez	498	513
Hoxa10	140	153
Hoxa10	142	153
Hoxa11	195	207
Hoxb3	156	179
Hoxd13	24	30
Hoxd9	162	176
Hp1bp3	268	278
Hp1bp3	394	404
Hp1bp3	432	442
Hps1	252	259
Hps1	252	260
Hrc	290	302
Hs1bp3	194	205
Hs6st2	530	543
Hs6st2	570	583
Hspa4	533	537
Hspg2	156	170
Htt	18	39
Ibsp	158	175
Ica1l	295	300
Ids	2	9
Igsf3	1009	1017
Igsf3	1029	1037
Il2	33	47
Il27	160	177
Il7r	412	418
Ipo9	124	132
Ipo9	124	134
Ipo9	954	962
Ipo9	954	964
Iqcf4	29	37
Irf2bpl	89	108
Ivl	134	152
Ivl	162	171
Kat6a	1068	1078
Kat6a	1118	1128
Kat6a	1672	1683
Kat6a	1722	1733
Kat6b	1070	1090
Kat6b	779	799
Kat6b	888	908
Kcnc4	87	94
Kcnh3	429	437
Kcnn1	105	120
Kcnn1	106	120
Kcnn1	62	77
Kcnn1	63	77
Kcnn3	62	80
Kcnq3	7	25
Kcnq5	20	27
Kdm2b	188	202
Kdm2b	333	347
Kdm2b	382	396
Kdm2b	388	402
Kdm6a	10	19
Kdm6b	554	562
Kif1a	907	924
Klhl8	22	35
Kmt2b	361	371
Kmt2c	1694	1709
Kmt2c	1769	1784
Kmt2d	3269	3285
Kmt2d	3595	3611
Kmt2d	3808	3817
Kmt2d	3859	3883
Kmt2d	4023	4049
Kmt2e	1223	1232
Kmt5c	334	340
Kng1	495	524
Kng2	484	506
Kprp	176	186
Kri1	138	151
Kri1	256	269
Krt2	552	562
Krtap28-13	101	117
Krtap28-13	103	117
Krtap6-3	12	44
Krtap6-3	9	41
L1td1	403	421
L1td1	403	422
Lag3	504	512
Lamc2	640	645
Large2	14	21
Large2	36	43
Lbr	76	83
Lca5l	647	658
Lca5l	648	659
Lca5l	653	664
Ldoc1	137	143
Lemd3	345	353
Lemd3	346	353
Lim2	121	132
Lor	245	250
Lor	25	35
Loxl1	263	279
Lpgat1	10	17
Lrch1	24	37
Lrch3	612	619
Lrch3	680	687
Lrch3	730	737
Lrch3	766	773
Lrrc26	294	299
Lrrc43	14	20
Lrrc43	15	20
Maged2	561	576
Magi1	175	181
Magi1	390	396
Magi1	402	408
Mak16	200	212
Maml2	445	456
Maml3	105	123
Maml3	476	497
Maml3	751	769
Map1a	2291	2300
Map1a	2529	2538
Mapk7	476	489
Mapk7	510	523
Mapk7	579	592
Mapk8ip2	472	487
Mapk8ip2	88	103
Mast4	1989	1995
Mast4	1994	2000
Mast4	2004	2010
Mast4	2007	2013
Mast4	2181	2187
Mbd1	236	241
Mbd1	346	351
Mbd1	371	376
Mdc1	388	398
Mdm2	152	162
Mdm2	201	211
Mdn1	4960	4974
Mdn1	4965	4979
Mecp2	2	24
Med12l	1890	1905
Med12l	1923	1938
Med12l	1925	1940
Megf10	1130	1146
Mepce	246	250
Mesp2	304	312
Mex3a	408	413
Mex3c	123	134
Mfrp	88	97
Mia3	316	325
Mia3	693	700
Mical1	781	794
Mical1	854	867
Mkrn3	259	276
Mlh3	1089	1096
Mlh3	1121	1128
Mlh3	47	54
Mog	16	22
Mov10	67	73
Mov10	78	84
Mtfr1	183	194
Muc19	660	668
Muc3a	199	216
Muc3a	200	216
Muc3a	200	217
Muc3a	201	217
Mup18	3	8
Mxd1	161	174
Mylk	148	159
Mylk	1939	1950
Myocd	172	192
Myocd	175	195
Myocd	300	320
Naa30	152	160
Naa30	78	84
Nacad	406	419
Nap1l5	128	140
Nap1l5	30	42
Nav2	127	137
Nav2	188	198
Nav2	428	447
Nav2	489	508
Ncl	146	163
Ndfip2	40	45
Ndfip2	66	71
Nefh	479	495
Nefh	480	495
Ngef	124	136
Ngef	214	226
Nlrp6	601	611
Nlrp6	631	641
Nob1	180	188
Nolc1	512	521
Nolc1	512	522
Nolc1	513	522
Nolc1	513	523
Nolc1	514	523
Nolc1	514	524
Nono	25	39
Npm2	130	138
Npm2	131	138
Nr3c1	74	93
Nr3c1	74	94
Nrde2	142	149
Nrde2	147	154
Nrg1	28	49
Nrk	806	814
Nsd3	129	147
Nuak1	4	15
Numbl	427	441
Olfr1156	316	320
Osbpl9	2	8
Otud1	20	30
P3h3	688	698
P4ha2	28	33
P4ha2	5	10
Pabpc6	500	511
Paip1	46	52
Paip1	47	52
Paip1	51	57
Paip1	52	57
Pan3	44	49
Paxip1	422	434
Pcf11	861	865
Pcf11	938	942
Pcif1	678	686
Pcif1	679	686
Pcnt	1999	2005
Pdcd11	1017	1030
Pde3b	1001	1010
Pde3b	1058	1062
Pde3b	999	1010
Pdk1	23	33
Pdzd7	769	783
Per1	1217	1231
Per1	1237	1251
Pes1	482	490
Pes1	483	490
Pes1	486	494
Pes1	487	494
Phactr2	373	384
Phactr2	380	391
Phactr2	443	454
Phactr2	449	460
Phf21a	68	92
Phf21a	94	118
Phf21a	96	120
Phf3	1607	1617
Phlpp1	1639	1649
Phlpp1	1639	1650
Phlpp1	1656	1672
Phlpp2	47	56
Phlpp2	82	91
Plagl1	595	625
Plagl1	651	661
Plekhg3	541	547
Plekhg3	571	577
Plekhg5	747	756
Plekhg5	766	775
Plekhg5	779	788
Plekhg5	809	818
Plekhm1	510	527
Plekhm2	484	490
Plekhm2	504	510
Plekhm3	168	177
Pnma2	334	339
Polr1a	1440	1448
Polr1a	466	474
Pou6f2	125	144
Pou6f2	126	144
Pou6f2	126	145
Ppargc1b	798	810
Ppargc1b	814	826
Ppme1	162	166
Ppp1r13l	416	423
Ppp1r18	132	142
Ppp1r18	560	570
Ppp1r18	94	106
Ppp6r1	669	681
Pprc1	1466	1475
Pprc1	1468	1477
Prcc	14	24
Prdm13	490	505
Prdm13	538	553
Prdm2	266	284
Prm3	47	66
Prpf38b	434	449
Prr12	1732	1748
Prrc2a	601	613
Prrc2a	656	668
Prrc2b	528	540
Prrc2b	600	612
Prrc2c	658	667
Prrc2c	658	668
Prrc2c	660	669
Prrc2c	660	670
Ptcd3	677	683
Ptgis	459	467
Pum2	500	509
Pum2	505	514
Purg	9	15
Pus7	47	57
Pus7	76	86
Pxk	515	527
Pxk	516	528
Qsox1	12	21
Rabl6	351	365
Rai1	1597	1610
Ramp2	30	39
Rbm33	33	54
Rbm33	840	861
Rbm33	880	901
Rbm34	82	89
Rbm47	421	433
Rbm47	490	502
Rbms2	14	20
Rbms2	42	48
Rcn2	11	18
Rcn2	12	18
Reep6	297	320
Reep6	324	347
Rexo1	574	580
Rgma	314	321
Rgma	408	415
Rgma	424	431
Ripply1	146	156
Rnd1	152	169
Rnf34	222	240
Rpa1	122	136
Rpa1	123	136
Rpa1	143	157
Rpa1	144	157
Rpn1	7	15
Rps19	150	155
Rps19bp1	112	122
Rsf1	1	14
Rsf1	2	15
Rsph4a	563	577
Rtl5	417	434
Rtl5	81	90
Rtn4	33	46
Scaf4	1015	1027
Scaf4	1016	1029
Scaf4	989	1001
Scaf4	990	1002
Scaf4	990	1003
Scaf4	991	1004
Scn4a	1814	1822
Scube2	13	27
Sec24b	235	251
Sec24b	7	23
Sec24b	99	115
Secisbp2	461	467
Secisbp2	461	468
Sema4f	24	31
Sema4f	24	32
Sema6c	10	17
Serpina10	54	62
Serpina11	12	20
Serpina11	5	13
Serpina11	7	15
Serping1	11	16
Sertad4	234	255
Setd1a	441	460
Sgo2a	162	170
Sgo2b	162	172
Sh3pxd2a	567	574
Sh3pxd2a	672	679
Sh3pxd2a	700	707
Sh3rf1	417	431
Sh3rf1	418	431
Sh3tc1	4	11
Shfl	273	285
Shroom4	1108	1125
Shroom4	992	1009
Sirt3	208	217
Six3	32	51
Slain1	325	332
Slain1	437	444
Slain1	484	491
Slc24a1	908	923
Slc26a8	176	203
Slc26a8	818	845
Slc26a8	923	950
Slc36a3	27	37
Slc4a1ap	594	605
Smarcc1	958	963
Smtn	211	221
Smtn	696	706
Snapc4	225	231
Snapc4	523	529
Snapc4	531	537
Snapc5	86	99
Snrnp70	314	324
Sorbs2	290	299
Sowahc	481	492
Sparcl1	192	207
Spata18	143	156
Spata18	225	238
Spata18	257	270
Spata32	25	33
Spen	284	293
Spen	3194	3211
Spen	3217	3234
Sppl2c	11	22
Sppl2c	13	22
Sptbn5	3276	3303
Srcap	528	539
Srcap	548	559
Srpx2	47	54
Srrm1	25	32
Srrm1	565	572
Srrm1	574	581
Srrm1	579	586
Sry	349	361
St6galnac2	40	47
St6galnac5	37	49
Stag3	1142	1152
Stag3	123	133
Stag3	179	182
Stam	483	494
Stard8	334	346
Stard8	334	347
Stard8	334	348
Strip2	17	30
Supt20	203	218
Supt20	215	230
Supt20	724	739
Sympk	1129	1146
Tab3	176	182
Taf15	273	280
Taf15	506	513
Taf4	138	150
Taf7l	227	237
Taf7l	348	358
Taf7l2	256	273
Tanc2	1376	1383
Tanc2	519	526
Tasor	42	50
Tbc1d5	509	539
Tbx1	432	442
Tbx1	441	451
Tcf20	175	192
Tctn3	379	386
Tet2	692	699
Tfcp2	402	411
Tfcp2	404	413
Tfeb	36	45
Tfeb	71	80
Tfeb	95	104
Tff1	15	24
Tff1	21	30
Tmdd1	207	226
Tmem119	199	205
Tmem131	1285	1294
Tmem131	9	15
Tmem132e	251	257
Tmem132e	251	258
Tmem158	262	276
Tmem247	136	146
Tmem247	45	55
Tmem40	54	67
Tmem40	95	108
Tnfrsf22	19	30
Tnfrsf22	20	30
Tnrc6a	99	112
Tob1	237	255
Tom1l1	162	169
Tom1l1	332	339
Tom1l1	333	340
Tom1l1	409	416
Tox3	444	461
Tprn	646	659
Traf3ip2	164	170
Trappc9	863	891
Treml1	5	11
Trim26	395	404
Trim41	124	134
Tsc22d1	313	322
Tsc22d1	395	404
Ttbk1	736	768
Ttc41	307	314
Ttc7	805	818
Tulp1	119	132
Tulp1	120	132
Tulp1	68	81
Tulp1	69	81
Tulp2	100	108
Tulp2	136	143
Tulp2	156	164
Tulp2	192	199
Tulp2	212	220
Tulp2	68	75
Tulp2	80	87
Tulp2	88	96
Tut7	442	455
Tut7	844	857
Tyr	501	508
Ubap1l	107	116
Ube2u	156	184
Ube2u	269	297
Ubl4b	160	176
Ubl4b	161	176
Ubtf	639	656
Uhrf1bp1	301	306
Uri1	295	311
Uri1	300	316
Uri1	302	318
Usp7	5	11
Utp20	877	882
Utp25	84	104
Utp25	84	105
Vezf1	154	166
Vezf1	336	348
Vsig1	367	387
Vsig10	453	465
Vsig10	480	492
Wasf2	413	419
Wdpcp	673	683
Wipf1	79	88
Wipf3	8	17
Wiz	77	85
Wwc2	877	883
Wwc2	877	884
Xkr6	32	40
Xkr6	80	88
Ylpm1	15	24
Ythdc2	21	37
Zbtb21	451	465
Zbtb21	452	465
Zbtb21	479	493
Zbtb21	480	493
Zbtb33	187	196
Zcchc10	125	147
Zcchc10	153	161
Zcchc14	29	37
Zcchc2	55	61
Zdbf2	378	406
Zdbf2	383	411
Zeb1	1044	1062
Zeb1	1044	1063
Zfhx3	1735	1746
Zfp316	75	88
Zfp316	76	88
Zfp318	1815	1824
Zfp326	498	511
Zfp326	550	561
Zfp457	629	639
Zfp503	16	31
Zfp526	179	193
Zfp609	1013	1020
Zfp622	195	206
Zfp628	227	236
Zfp638	532	540
Zfp654	39	48
Zfp692	193	204
Zfp853	110	115
Zfp853	125	130
Zfp853	386	398
Zfp853	437	449
Zfp853	452	464
Znrd1as	100	112
Znrd1as	170	182
Znrd1as	21	33
Zswim6	143	159
Gigyf2	1010	1023
Gigyf2	1016	1029
Gm10563	2	21
Hectd4	4	19
Mup22	3	10
Sorcs2	35	43

## Sheet: Table-S3
Table S3 Proteins with PTR allele with no SNP or Indel alleles
1700123L14Rik
6030498E09Rik
AI593442
AI837181
Acot7
Acp4
Adam32
Adcy8
Alg13
Ammecr1
Ampd1
Anapc2
Anks4b
Ar
B630019K06Rik
BC024139
BC051019
BC051142
Bend4
Bin2
Btbd3
Cactin
Ccnl1
Ccnt1
Cdx2
Cited4
Clec16a
Cops9
Cpxm2
Cyren
D6Ertd527e
Dbndd1
Ddx25
Ddx54
Dgcr6
Diaph2
Dkc1
Dlx6
Ecm2
Ecpas
Edc4
Efhd2
Eif1ad
Elk1
Ell3
Evi2
Evi2b
Fam102b
Fam117b
Fam171a1
Fam186a
Fam217a
Fam83g
Fam8a1
Fbxo17
Fkbp15
Flt3l
Flvcr2
Fubp1
G3bp1
Gapdhs
Gata6
Glipr1l2
Gm10563
Gm17374
Gm18336
Gm38655
Gm38999
Gm42715
Gm45713
Gm47791
Gm47955
Gm47959
Gm5698
Gm6268
Gm8369
Gpr27
Hectd4
Hnrnpd
Hoxa11
Hoxb3
Hoxd13
Hspa4
Htt
Ids
Irf2bpl
Kat6a
Kcnn3
Kcnq3
Kmt5c
Ldoc1
Lim2
Lpgat1
Lrch3
Lrrc26
Mapk7
Mapk8ip2
Mex3a
Mex3c
Mical1
Mkrn3
Muc19
Muc3a
Mup22
Nap1l5
Nono
Numbl
P3h3
Pan3
Pde3b
Pdk1
Pou6f2
Ppme1
Prm3
Prpf38b
Pum2
Pus7
Rbm47
Rcn2
Reep6
Rgma
Rnd1
Rpa1
Rpn1
Rps19bp1
Rsph4a
Sertad4
Setd1a
Sh3pxd2a
Shfl
Snapc5
Snrnp70
Sorbs2
Sowahc
Sptbn5
Srpx2
Strip2
Taf7l2
Tasor
Tbx1
Tfcp2
Tfeb
Tmdd1
Tmem119
Tmem132e
Tmem158
Tmem247
Tox3
Tprn
Traf3ip2
Tut7
Ubtf
Usp7
Utp25
Vsig1
Wasf2
Wipf1
Wipf3
Xkr6
Zbtb33
Zcchc10
Zfp503
Zfp654
Zfp853
Zswim6

## Sheet: Table-S4
Table S4: Protein domains with PTR alleles.
Protein	PTR-start	PTR-end	Domain	Domain-start	Domain-end
1700123L14Rik	311	328	RanBD1	306	440
1700123L14Rik	313	328	RanBD1	306	440
Aak1	494	503	BMP2K_C	326	504
Abcf1	137	146	ABC	33	248
Akap7	26	31	AKAP7_RIRII_bdg	1	57
Akap7	99	104	AKAP7_NLS	51	140
Ampd1	659	670	A_deaminase	294	667
Anapc2	7	19	CULLIN_2	1	102
Ankhd1	58	71	ANK_REP_REGION	1	131
Ankhd1	58	71	ANK_REP_REGION	1	65
Ankhd1	58	71	ANK_REP_REGION	1	85
Ankhd1	58	71	ANK_REP_REGION	1	894
Ankrd17	27	36	ANK_REP_REGION	1	34
Ap3b1	275	284	AP3B1_C	188	335
Ap3b1	277	284	AP3B1_C	188	335
Ap3b1	275	284	AP3B1_C	222	369
Ap3b1	277	284	AP3B1_C	222	369
Ap3b1	275	284	Adaptin_N	43	584
Ap3b1	277	284	Adaptin_N	43	584
Ap3b1	47	61	Adaptin_N	43	584
Ap3b1	275	284	Adaptin_N	43	585
Ap3b1	277	284	Adaptin_N	43	585
Ap3b1	47	61	Adaptin_N	43	585
Ap3b1	681	695	SEEEED	672	809
Arid1a	119	126	BAF250_C	12	267
Arid1b	26	49	BAF250_C	7	262
Arid1b	78	101	BAF250_C	7	262
Arid3b	4	18	REKLES	1	91
Arid3b	4	19	REKLES	1	91
Asph	9	22	Asp-B-Hydro_N	1	68
Asph	9	22	Asp-B-Hydro_N	14	124
Asph	9	22	Asp-B-Hydro_N	14	132
Asph	9	22	Asp-B-Hydro_N	14	146
Asph	9	22	Asp-B-Hydro_N	14	148
Asph	9	22	Asp-B-Hydro_N	14	195
Asph	9	22	Asp-B-Hydro_N	14	256
Asph	9	22	Asp-B-Hydro_N	14	267
Asph	9	22	Asp-B-Hydro_N	14	269
Asph	9	22	Asp-B-Hydro_N	14	79
Asph	9	22	Asp-B-Hydro_N	14	81
Asph	9	22	Asp-B-Hydro_N	8	49
Bmp2k	13	30	BMP2K_C	3	68
Cactin	30	55	Cactin_mid	4	165
Cactin	30	56	Cactin_mid	4	165
Cckar	186	194	G_PROTEIN_RECEP_F1_2	1	307
Cckar	257	265	G_PROTEIN_RECEP_F1_2	1	307
Cebpb	77	83	BZIP	53	116
Celf2	32	51	RRM	16	92
Celf2	32	51	RRM	16	99
Celf2	32	51	RRM	19	45
Celf2	32	51	RRM	21	101
Celf2	32	51	RRM	40	123
Celf3	282	297	RRM	285	363
Celf3	309	324	RRM	285	363
Celf3	358	373	RRM	285	363
Celf3	309	324	RRM	304	382
Celf3	358	373	RRM	304	382
Celf3	358	373	RRM	331	409
Celf3	387	402	RRM	331	409
Cngb1	47	78	Cyclic	23	127
Crb2	19	31	LAM_G_DOMAIN	1	134
Cxxc1	157	165	CXXC-type	164	213
Cyb5rl	5	10	Oxidoreductase-like	8	46
Cyb5rl	5	10	FAD-binding	9	111
Dennd4b	34	48	UDENN	1	158
Dennd4b	35	48	UDENN	1	158
Dennd4b	34	48	MABP	1	58
Dennd4b	35	48	MABP	1	58
Dennd4b	34	48	MABP	36	195
Dennd4b	35	48	MABP	36	195
Dlx6	80	100	Homeobox	30	90
Enah	72	94	WH1	1	111
Enah	72	94	WH1	18	131
Eno4	193	201	Enolase_C	100	409
Eno4	194	202	Enolase_C	100	409
Eno4	195	201	Enolase_C	100	409
Eno4	196	202	Enolase_C	100	409
Eno4	18	26	Enolase_C	3	177
Eno4	20	26	Enolase_C	3	177
Eno4	193	201	Enolase_N	68	263
Eno4	194	202	Enolase_N	68	263
Eno4	195	201	Enolase_N	68	263
Eno4	196	202	Enolase_N	68	263
Esr1	64	72	NR	1	160
Esx1	164	173	Homeobox	116	176
Flywch1	353	374	FLYWCH-type	356	414
Fmn1	723	733	FH2	403	819
Fmn1	949	959	FH2	885	1301
Fmn1	949	959	FH2	887	1303
Fnip2	118	130	UDENN	1	879
Fnip2	91	103	UDENN	1	879
Fnip2	118	130	UDENN	38	1129
Fnip2	91	103	UDENN	38	1129
Fnip2	118	130	UDENN	65	677
Fnip2	91	103	UDENN	65	677
Gapdhs	20	32	Gp_dh_N	1	52
Gapdhs	20	34	Gp_dh_N	1	52
Heca	44	54	Headcase	1	125
Heca	44	54	Headcase	2	132
Heg1	389	399	EGF-like	358	396
Heg1	389	399	EGF-like	398	436
Hnrnpd	10	18	RRM	1	25
Hnrnpd	10	18	CBFNT	1	78
Hnrnpd	31	50	CBFNT	1	78
Hnrnpd	10	18	RRM	1	81
Hnrnpd	31	50	RRM	1	81
Hnrnpd	31	50	RRM	26	105
Hnrnpd	10	18	RRM	7	89
Hnrnpd	31	50	RRM	7	89
Hp1bp3	268	278	H15	217	292
Hp1bp3	268	278	H15	255	330
Hp1bp3	394	404	H15	337	413
Hps1	252	259	Fuz_longin_2	204	407
Hps1	252	260	Fuz_longin_2	204	407
Hps1	252	259	Fuz_longin_2	204	408
Hps1	252	260	Fuz_longin_2	204	408
Hps1	252	259	Fuz_longin_2	204	416
Hps1	252	260	Fuz_longin_2	204	416
Hps1	252	259	Fuz_longin_2	212	415
Hps1	252	260	Fuz_longin_2	212	415
Hspg2	156	170	LAM_G_DOMAIN	110	292
Hspg2	156	170	Ig-like	113	197
Hspg2	156	170	Ig-like	142	228
Hspg2	156	170	Laminin	156	239
Hspg2	156	170	SEA	80	191
Ids	2	9	Sulfatase	2	299
Igsf3	1009	1017	Ig-like	969	1117
Igsf3	1029	1037	Ig-like	969	1117
Ivl	134	152	Involucrin2	126	163
Ivl	162	171	Involucrin2	126	163
Ivl	134	152	Involucrin2	138	178
Ivl	162	171	Involucrin2	138	178
Ivl	162	171	Involucrin2	166	201
Ivl	162	171	Involucrin2	168	208
Ivl	134	152	Involucrin2	94	134
Kat6b	779	799	MYST-type	715	989
Kat6b	888	908	MYST-type	715	989
Kcnc4	87	94	Ion_trans	15	269
Kcnc4	87	94	BTB	36	155
Kcnn1	105	120	CaMBD	110	157
Kcnn1	106	120	CaMBD	110	157
Kcnn1	105	120	CaMBD	48	112
Kcnn1	106	120	CaMBD	48	112
Kcnn1	62	77	CaMBD	48	112
Kcnn1	63	77	CaMBD	48	112
Kdm2b	188	202	JmjC	141	309
Kdm2b	188	202	JmjC	147	315
Kdm2b	188	202	JmjC	92	260
Kdm6a	10	19	TPR_REGION	1	67
Lamc2	640	645	Domain	603	1191
Lrch3	612	619	Calponin-homology	559	672
Lrch3	612	619	Calponin-homology	609	722
Lrch3	680	687	Calponin-homology	609	722
Lrch3	680	687	Calponin-homology	645	758
Lrch3	730	737	Calponin-homology	645	758
Lrch3	680	687	Calponin-homology	645	760
Lrch3	730	737	Calponin-homology	645	760
Magi1	390	396	WW	359	392
Magi1	402	408	PDZ	398	467
Magi1	402	408	PDZ	408	486
Magi1	175	181	Guanylate	96	189
Mbd1	236	241	CXXC-type	195	242
Mbd1	371	376	CXXC-type	356	404
Mfrp	88	97	FZ	84	187
Mylk	148	159	Ig-like	156	244
Mylk	148	159	Ig-like	87	174
Nav2	127	137	Calponin-homology	21	128
Nav2	127	137	Calponin-homology	82	189
Nav2	188	198	Calponin-homology	82	189
Ngef	214	226	SH3	196	245
Ngef	124	136	PH	73	185
Nr3c1	74	93	NR	1	126
Nr3c1	74	94	NR	1	126
Nrg1	28	49	Ig-like	1	87
Nrg1	28	49	EGF-like	11	55
Nrg1	28	49	Ig-like	36	127
Nrg1	28	49	Ig-like	37	128
Nrg1	28	49	EGF-like	40	84
Nrg1	28	49	EGF-like	49	93
Nuak1	4	15	Protein-kinase	1	158
Osbpl9	2	8	PH	1	82
Osbpl9	2	8	PH	2	67
Osbpl9	2	8	PH	2	99
P4ha2	28	33	P4Ha_N	28	106
P4ha2	28	33	P4Ha_N	28	109
P4ha2	28	33	P4Ha_N	28	128
P4ha2	28	33	P4Ha_N	28	157
Paip1	46	52	PAM2	37	53
Paip1	47	52	PAM2	37	53
Paip1	51	57	PAM2	37	53
Paip1	52	57	PAM2	37	53
Paip1	46	52	MIF4G	47	264
Paip1	47	52	MIF4G	47	264
Paip1	51	57	MIF4G	47	264
Paip1	52	57	MIF4G	47	264
Pan3	44	49	Pan3_PK	1	138
Pde3b	1001	1010	PDEase	627	1060
Pde3b	1058	1062	PDEase	627	1060
Pde3b	999	1010	PDEase	627	1060
Pde3b	1001	1010	PDEase	627	1061
Pde3b	1058	1062	PDEase	627	1061
Pde3b	999	1010	PDEase	627	1061
Plekhg5	747	756	PH	684	784
Plekhg5	766	775	PH	684	784
Plekhg5	779	788	PH	684	784
Polr1a	466	474	RNA_pol_Rpb1_5	2	691
Polr1a	466	474	RPOLA_N	302	649
Ppp1r18	94	106	Phostensin	15	112
Pum2	500	509	PUM-HD	176	516
Pum2	505	514	PUM-HD	176	516
Rbm33	33	54	RRM	9	63
Rbms2	42	48	RRM	30	103
Sema4f	24	31	Sema	1	461
Sema4f	24	32	Sema	1	461
Sema6c	10	17	Sema	1	361
Sh3pxd2a	700	707	SH3	700	759
Sirt3	208	217	Deacetylase	1	292
Sirt3	208	217	Deacetylase	61	258
Slc26a8	176	203	Sulfate_transp	90	427
Sorcs2	35	43	Sortilin-Vps10	8	149
Spata18	225	238	MIEAP	182	371
Spata18	257	270	MIEAP	182	371
Spata18	257	270	MIEAP	264	453
Spata18	143	156	MIEAP	6	195
Srrm1	25	32	PWI	20	140
Srrm1	25	32	PWI	27	126
Taf15	273	280	RRM	232	318
Tbc1d5	509	539	Rab-GAP	78	515
Tfeb	36	45	MITF_TFEB_C_3_N	39	105
Tfeb	71	80	MITF_TFEB_C_3_N	39	105
Tfeb	95	104	MITF_TFEB_C_3_N	39	105
Tfeb	36	45	MITF_TFEB_C_3_N	4	103
Tfeb	71	80	MITF_TFEB_C_3_N	4	103
Tfeb	95	104	MITF_TFEB_C_3_N	4	103
Tfeb	36	45	MITF_TFEB_C_3_N	4	76
Tfeb	71	80	MITF_TFEB_C_3_N	4	76
Tfeb	36	45	MITF_TFEB_C_3_N	4	77
Tfeb	71	80	MITF_TFEB_C_3_N	4	77
Tfeb	36	45	MITF_TFEB_C_3_N	4	78
Tfeb	71	80	MITF_TFEB_C_3_N	4	78
Tfeb	95	104	BHLH	93	146
Tmem131	9	15	TMEM131_like	1	61
Tnfrsf22	19	30	RNase	8	88
Tnfrsf22	20	30	RNase	8	88
Tnrc6a	99	112	TNRC6-PABC_bdg	44	317
Tom1l1	162	169	GAT	122	210
Traf3ip2	164	170	SEFIR	28	169
Trim26	395	404	B30.2/SPRY	301	545
Trim41	124	134	B30.2/SPRY	1	210
Tulp1	68	81	Tub	1	116
Tulp1	69	81	Tub	1	116
Tulp1	119	132	Tub	10	213
Tulp1	120	132	Tub	10	213
Tulp1	68	81	Tub	10	213
Tulp1	69	81	Tub	10	213
Tulp1	119	132	Tub	20	220
Tulp1	120	132	Tub	20	220
Tulp1	68	81	Tub	20	220
Tulp1	69	81	Tub	20	220
Tulp1	119	132	Tub	43	119
Tulp1	68	81	Tub	43	119
Tulp1	69	81	Tub	43	119
Tulp1	68	81	Tub	8	102
Tulp1	69	81	Tub	8	102
Tulp2	100	108	Tub_N	1	170
Tulp2	136	143	Tub_N	1	170
Tulp2	156	164	Tub_N	1	170
Tulp2	68	75	Tub_N	1	170
Tulp2	80	87	Tub_N	1	170
Tulp2	88	96	Tub_N	1	170
Tulp2	212	220	Tub	203	451
Usp7	5	11	USP	1	281
Wiz	77	85	C2H2-type	74	96
Wiz	77	85	C2H2-type	84	106
Ythdc2	21	37	Helicase	1	144
Ythdc2	21	37	YTH	13	143

## Sheet: Table-S5
Table S5: PTR present within the neurodevelopmental disordered associated genes
Gene	Allele-start	Allele-end
Alg13	695	711
Alg13	746	758
Alg9	12	21
Alms1	13	28
Ampd1	659	670
Ank3	2640	2658
Ankrd17	27	36
Ankrd17	98	104
Ap3b1	275	284
Ap3b1	277	284
Ap3b1	47	61
Ap3b1	681	695
Ar	174	193
Arid1a	119	126
Arid1b	26	49
Arid1b	78	101
Arsb	23	34
Blm	1312	1318
Blm	1315	1321
Blm	220	231
Blm	220	233
Blm	223	234
Blm	223	236
Blm	51	57
Bptf	2233	2241
Bptf	2233	2242
Bptf	2285	2293
Bptf	2285	2294
Bptf	2348	2356
Bptf	2348	2357
Bptf	24	43
Brd4	1320	1340
Brd4	1321	1341
Celf2	32	51
Chd4	1577	1593
Chd4	1590	1606
Chd4	1597	1613
Cic	40	46
Clcn2	5	14
Col18a1	92	101
Col18a1	92	99
Crb2	19	31
Ctu2	158	166
Ctu2	183	191
Cyp2u1	487	498
Disc1	291	297
Disc1	293	298
Disc1	293	299
Disc1	295	300
Dkc1	467	471
Dlx6	80	100
Dock4	1845	1858
Dock4	1883	1896
Ep400	2352	2366
Ep400	2435	2449
Ep400	2471	2485
Ermn	171	178
Flvcr2	529	538
Fry	1963	1973
Fry	1965	1973
Fry	1966	1976
Fry	1968	1976
Gata6	321	329
Gigyf1	332	342
Gigyf1	333	343
Gigyf2	1010	1023
Gigyf2	1016	1029
Gldc	38	47
Hectd4	4	19
Hecw2	747	755
Hnrnpd	10	18
Hnrnpd	31	50
Htt	18	39
Ids	2	9
Irf2bpl	89	108
Kat6a	1068	1078
Kat6a	1118	1128
Kat6a	1672	1683
Kat6a	1722	1733
Kat6b	1070	1090
Kat6b	779	799
Kat6b	888	908
Kcnn3	62	80
Kcnq3	7	25
Kcnq5	20	27
Kdm6a	10	19
Kdm6b	554	562
Kif1a	907	924
Kmt2b	361	371
Kmt2c	1694	1709
Kmt2c	1769	1784
Kmt2d	3269	3285
Kmt2d	3595	3611
Kmt2d	3808	3817
Kmt2d	3859	3883
Kmt2d	4023	4049
Kmt2e	1223	1232
Kng1	495	524
Lbr	76	83
Map1a	2291	2300
Map1a	2529	2538
Mbd1	236	241
Mbd1	346	351
Mbd1	371	376
Mecp2	2	24
Med12l	1890	1905
Med12l	1923	1938
Med12l	1925	1940
Megf10	1130	1146
Mfrp	88	97
Mylk	148	159
Mylk	1939	1950
Myocd	172	192
Myocd	175	195
Myocd	300	320
Nav2	127	137
Nav2	188	198
Nav2	428	447
Nav2	489	508
Nono	25	39
Nuak1	4	15
Pcnt	1999	2005
Per1	1217	1231
Per1	1237	1251
Phf21a	68	92
Phf21a	94	118
Phf21a	96	120
Phf3	1607	1617
Prr12	1732	1748
Pus7	47	57
Pus7	76	86
Rabl6	351	365
Rai1	1597	1610
Scaf4	1015	1027
Scaf4	1016	1029
Scaf4	989	1001
Scaf4	990	1002
Scaf4	990	1003
Scaf4	991	1004
Setd1a	441	460
Shroom4	1108	1125
Shroom4	992	1009
Six3	32	51
Sparcl1	192	207
Spen	284	293
Spen	3194	3211
Spen	3217	3234
Srcap	528	539
Srcap	548	559
Tanc2	1376	1383
Tanc2	519	526
Tbx1	432	442
Tbx1	441	451
Tcf20	175	192
Tctn3	379	386
Tet2	692	699
Trappc9	863	891
Ubtf	639	656
Usp7	5	11
Vezf1	154	166
Vezf1	336	348
Wdpcp	673	683
Ythdc2	21	37
Zswim6	143	159
